# Supplementary material for: Microsatellite Loci Reveal High Genetic Diversity, Mutation, and Migration Rates as Invasion Drivers of Callery Pear (Pyrus calleryana) in the Southeastern United States
Source: Front Genet. 2022 Apr 5;13:861398. doi: 10.3389/fgene.2022.861398 (PMC9037086; doi:10.3389/fgene.2022.861398)
Supplement: Supplementary file 2 [file DataSheet2.xlsx]

## Sheet: Suppl. Table 1
Supplementary Table 1. Pyrus calleryana sample details and genotyping dataset used for the study (binned and converted to repeat number) using 15 microsatellite loci.
Sample Lab ID	Species Name	State	County	Groups	Subpopulations	Latitude	Longitude	PyC006		PyC008		PyC013		PyC014		PyC015		PyC017		PyC018		PyC020		PyC031		PyC032		PyC035		PyC041		PyC042		PyC047		PyC050
19_PC_TN3_1	Pyrus calleryana	Tennessee	Knox	North Group	North Group A	36.0282	-83.871	419	419	309	316	193	193	195	205	205	205	417	417	470	470	264	279	309	335	422	422	363	376	280	286	341	341	373	390	369	369
19_PC_TN3_2	Pyrus calleryana	Tennessee	Knox	North Group	North Group A	36.0282	-83.871	420	420	315	315	191	198	205	205	205	205	396	396	470	470	289	289	336	342	423	423	363	375	280	285	343	343	371	371	370	381
19_PC_TN3_3	Pyrus calleryana	Tennessee	Knox	North Group	North Group A	36.0284	-83.8711	419	419	314	314	191	197	192	192	206	206	401	419	471	482	280	288	308	332	420	420	359	359	279	279	344	344	369	369	367	367
19_PC_TN3_4	Pyrus calleryana	Tennessee	Knox	North Group	North Group A	36.0284	-83.871	420	420	314	314	191	197	205	205	207	207	415	415	469	469	284	284	335	335	423	423	371	371	279	279	346	346	374	374	369	369
19_PC_TN3_5	Pyrus calleryana	Tennessee	Knox	North Group	North Group A	36.0285	-83.8719	423	423	313	315	192	202	190	190	228	228	407	407	469	469	282	287	309	345	423	423	372	372	276	280	343	343	371	371	369	369
19_PC_TN3_6	Pyrus calleryana	Tennessee	Knox	North Group	North Group A	36.0286	-83.872	422	422	310	317	191	191	203	203	207	207	397	406	468	468	285	285	309	335	421	421	373	388	277	280	340	340	369	369	368	368
19_PC_TN3_7	Pyrus calleryana	Tennessee	Knox	North Group	North Group A	36.0286	-83.8711	425	425	311	317	191	191	186	191	207	207	407	407	444	466	286	292	309	336	424	424	374	374	280	280	341	341	368	372	370	370
19_PC_TN3_8	Pyrus calleryana	Tennessee	Knox	North Group	North Group A	36.0286	-83.871	403	425	314	319	197	202	194	194	220	228	395	420	474	474	280	284	309	336	427	434	365	377	281	281	342	342	370	377	371	371
19_PC_TN3_9	Pyrus calleryana	Tennessee	Knox	North Group	North Group A	36.0284	-83.8708	383	427	316	316	202	202	192	192	201	201	406	406	446	468	295	304	311	352	429	429	366	379	277	281	342	342	369	376	372	372
19_PC_TN3_10	Pyrus calleryana	Tennessee	Knox	North Group	North Group A	36.0287	-83.8707	424	424	319	367	196	196	181	181	205	215	409	418	443	468	279	298	311	337	423	423	374	388	285	285	343	343	369	372	374	381
20_FS_Knox1_11	Pyrus calleryana	Tennessee	Knox	North Group	North Group A	36.0287	-83.8711	425	425	316	325	195	195	190	190	204	204	395	410	473	473	288	288	310	336	422	432	367	379	281	281	342	342	376	376	373	373
20_FS_Knox1_12	Pyrus calleryana	Tennessee	Knox	North Group	North Group A	35.0287	-83.871	425	425	311	318	192	192	183	183	206	214	400	410	444	468	291	312	309	336	423	423	377	377	281	281	345	345	371	371	371	371
20_FS_Knox1_13	Pyrus calleryana	Tennessee	Knox	North Group	North Group A	35.029	-83.8704	423	423	316	316	198	198	196	206	206	219	394	419	471	471	281	290	335	335	423	423	375	375	281	281	344	344	374	374	370	370
20_FS_Knox1_14	Pyrus calleryana	Tennessee	Knox	North Group	North Group A	35.0289	-83.8707	423	423	312	312	191	199	178	178	206	228	396	401	471	471	278	300	308	332	421	421	363	377	265	272	339	339	360	371	369	369
20_FS_Knox1_15	Pyrus calleryana	Tennessee	Knox	North Group	North Group A	35.0289	-83.8707	402	424	311	317	199	199	198	198	207	207	394	414	473	473	281	294	332	332	424	424	375	375	277	282	345	345	374	374	371	381
20_FS_Knox1_16	Pyrus calleryana	Tennessee	Knox	North Group	North Group A	35.0291	-83.8703	383	428	323	323	191	199	201	201	206	206	398	398	474	481	279	279	335	342	426	426	376	390	277	281	343	343	367	367	380	380
20_FS_Knox1_17	Pyrus calleryana	Tennessee	Knox	North Group	North Group A	35.0291	-83.8702	425	425	364	364	184	194	178	178	206	216	408	408	443	467	299	299	333	333	423	423	376	376	265	265	341	341	370	370	371	382
20_FS_Knox1_18	Pyrus calleryana	Tennessee	Knox	North Group	North Group A	35.0291	-83.8701	403	426	312	318	195	195	191	191	206	211	395	414	473	473	281	290	336	336	424	424	377	377	281	281	344	344	375	375	373	381
20_FS_Knox1_19	Pyrus calleryana	Tennessee	Knox	North Group	North Group A	35.0292	-83.87	425	425	312	319	193	210	197	207	207	219	394	421	472	472	265	289	336	336	424	424	366	379	282	282	345	345	375	375	372	372
20_FS_Knox1_20	Pyrus calleryana	Tennessee	Knox	North Group	North Group A	35.0292	-83.8698	425	425	313	319	199	199	192	208	207	207	416	416	472	472	281	285	336	336	423	423	375	375	286	286	349	349	374	380	371	371
20_FS_Knox1_21	Pyrus calleryana	Tennessee	Knox	North Group	North Group A	35.0293	-83.8697	423	423	318	318	198	202	170	170	205	205	397	420	447	468	280	296	311	337	428	428	366	376	289	293	347	347	369	373	374	380
20_FS_Knox1_22	Pyrus calleryana	Tennessee	Knox	North Group	North Group A	35.0293	-83.8696	425	425	318	318	198	201	170	170	205	205	400	422	447	468	281	295	337	337	427	427	367	377	281	286	347	347	370	374	374	381
20_FS_Knox1_23	Pyrus calleryana	Tennessee	Knox	North Group	North Group A	35.0293	-83.8694	421	421	313	317	192	192	193	199	207	207	397	418	466	472	286	291	309	336	430	430	372	386	276	285	342	342	371	379	372	378
20_FS_Knox1_24	Pyrus calleryana	Tennessee	Knox	North Group	North Group A	35.0293	-83.8694	383	428	312	317	192	195	199	199	207	207	408	421	471	471	282	282	308	337	433	433	373	373	0	0	342	342	373	373	372	378
20_FS_Knox1_25	Pyrus calleryana	Tennessee	Knox	North Group	North Group A	35.0292	-83.8692	422	422	317	323	191	195	197	197	205	205	414	419	446	467	293	293	308	335	427	427	375	375	281	286	343	343	367	371	377	395
20_FS_Knox1_26	Pyrus calleryana	Tennessee	Knox	North Group	North Group A	35.0292	-83.8691	422	422	303	357	179	195	187	187	206	214	398	398	467	471	290	297	331	331	0	0	374	387	287	287	341	341	372	379	377	377
20_FS_Knox1_27	Pyrus calleryana	Tennessee	Knox	North Group	North Group A	35.0292	-83.8689	421	421	313	318	194	194	194	200	206	228	398	412	473	473	280	288	308	338	427	427	366	378	280	280	342	342	368	373	377	377
20_FS_Knox1_28	Pyrus calleryana	Tennessee	Knox	North Group	North Group A	35.0291	-83.8688	423	423	317	317	193	197	167	167	206	206	415	415	446	468	280	290	327	327	423	423	375	375	280	280	342	342	362	371	371	394
20_FS_Knox1_29	Pyrus calleryana	Tennessee	Knox	North Group	North Group A	35.0291	-83.8683	426	426	317	317	193	193	199	199	206	206	421	421	473	473	280	294	335	342	425	425	376	376	280	280	342	342	369	369	372	381
20_FS_Knox1_30	Pyrus calleryana	Tennessee	Knox	North Group	North Group A	35.0289	-83.8679	420	420	317	317	188	199	206	206	206	206	390	390	468	468	280	280	333	349	425	425	366	378	282	282	342	342	374	374	372	381
20_FS_Knox2_1	Pyrus calleryana	Tennessee	Knox	North Group	North Group B	35.9189	-84.1255	424	424	312	318	194	194	193	202	206	223	418	443	446	481	287	287	336	342	423	423	364	364	277	277	344	344	367	377	371	371
20_FS_Knox2_2	Pyrus calleryana	Tennessee	Knox	North Group	North Group B	35.9189	-84.1254	425	425	315	326	189	200	203	203	213	213	403	417	472	472	283	283	336	336	424	424	365	377	277	281	343	343	374	374	371	371
20_FS_Knox2_3	Pyrus calleryana	Tennessee	Knox	North Group	North Group B	35.9188	-84.1254	426	426	314	314	190	205	194	194	246	246	410	410	446	470	288	288	338	338	425	425	369	384	278	282	345	345	365	377	374	374
20_FS_Knox2_4	Pyrus calleryana	Tennessee	Knox	North Group	North Group B	35.9187	-84.1253	426	426	313	313	193	203	195	205	225	225	399	418	473	473	291	291	337	337	424	424	379	379	281	281	344	344	372	372	374	374
20_FS_Knox2_5	Pyrus calleryana	Tennessee	Knox	North Group	North Group B	35.9185	-84.125	426	426	312	319	192	192	192	204	207	207	411	418	473	473	286	286	337	337	425	425	367	382	282	286	344	344	364	376	373	373
20_FS_Knox2_6	Pyrus calleryana	Tennessee	Knox	North Group	North Group B	35.9185	-84.125	423	423	317	326	192	192	192	201	206	223	402	443	472	472	285	285	308	339	423	423	362	362	277	287	342	342	364	364	370	370
20_FS_Knox2_7	Pyrus calleryana	Tennessee	Knox	North Group	North Group B	35.9185	-84.125	423	423	312	317	191	191	202	202	223	223	397	401	467	473	286	286	336	336	425	425	364	381	281	286	343	343	361	369	370	370
20_FS_Knox2_8	Pyrus calleryana	Tennessee	Knox	North Group	North Group B	35.9188	-84.1254	423	423	310	316	187	191	201	201	205	205	402	443	462	473	279	286	334	341	423	423	363	363	285	285	342	342	360	372	369	369
20_FS_Knox2_9	Pyrus calleryana	Tennessee	Knox	North Group	North Group B	35.9188	-84.1254	424	424	310	316	187	202	202	202	207	207	403	408	471	471	286	286	335	335	424	424	364	381	281	285	342	342	361	369	370	370
20_FS_Knox2_10	Pyrus calleryana	Tennessee	Knox	North Group	North Group B	35.9188	-84.1254	424	424	310	317	187	202	202	202	207	207	403	403	472	472	286	286	335	335	423	423	364	380	281	285	342	342	361	369	369	369
20_FS_Knox2_11	Pyrus calleryana	Tennessee	Knox	North Group	North Group B	35.9188	-84.1253	424	424	311	318	187	201	192	203	223	223	402	402	446	461	286	286	327	330	425	425	365	377	281	285	344	344	368	376	370	370
20_FS_Knox2_12	Pyrus calleryana	Tennessee	Knox	North Group	North Group B	35.9188	-84.1254	426	426	318	318	194	194	184	206	214	228	398	398	470	470	278	285	307	342	423	423	366	378	286	286	343	343	375	375	371	371
20_FS_Knox2_13	Pyrus calleryana	Tennessee	Knox	North Group	North Group B	35.9187	-84.1252	425	425	316	316	188	197	193	216	226	226	399	414	463	474	293	293	307	335	423	423	366	378	278	282	352	352	376	376	371	371
20_FS_Knox2_14	Pyrus calleryana	Tennessee	Knox	North Group	North Group B	35.9186	-84.1251	428	428	314	314	193	193	186	191	225	225	414	414	473	473	304	304	337	342	425	425	365	378	277	277	344	344	369	376	371	371
20_FS_Knox2_15	Pyrus calleryana	Tennessee	Knox	North Group	North Group B	35.9185	-84.125	426	426	319	319	195	195	194	194	246	246	399	420	446	470	288	288	338	338	425	425	368	381	282	286	345	345	364	372	374	374
20_FS_Knox2_16	Pyrus calleryana	Tennessee	Knox	North Group	North Group B	35.9185	-84.125	425	425	313	320	194	204	193	206	205	205	411	433	469	475	288	288	310	338	423	423	379	379	281	281	345	345	372	377	374	374
20_FS_Knox2_17	Pyrus calleryana	Tennessee	Knox	North Group	North Group B	35.9184	-84.125	426	426	314	314	193	196	185	191	226	226	404	414	472	472	265	295	309	345	428	434	376	376	278	278	343	343	376	376	372	372
20_FS_Knox2_18	Pyrus calleryana	Tennessee	Knox	North Group	North Group B	35.9184	-84.1249	384	429	313	313	196	196	190	190	201	201	390	390	442	468	293	293	336	336	423	423	377	377	281	281	343	351	376	376	372	372
20_FS_Knox2_19	Pyrus calleryana	Tennessee	Knox	North Group	North Group B	35.9182	-84.1247	425	425	309	309	191	201	190	190	206	214	409	444	468	481	285	285	328	334	423	423	375	375	277	277	342	342	364	364	370	370
20_FS_Knox2_20	Pyrus calleryana	Tennessee	Knox	North Group	North Group B	35.9182	-84.1247	0a	0	311	311	192	197	190	190	207	219	419	419	445	468	286	297	336	336	420	420	367	367	278	278	335	335	363	363	371	371
20_FS_Knox2_21	Pyrus calleryana	Tennessee	Knox	North Group	North Group B	35.9181	-84.1246	420	420	311	311	193	193	190	190	214	222	405	405	445	469	290	290	336	336	420	420	366	378	277	277	341	341	376	376	371	381
20_FS_Knox2_22	Pyrus calleryana	Tennessee	Knox	North Group	North Group B	35.9179	-84.1243	426	426	313	313	187	191	183	188	226	226	407	407	460	460	295	304	336	336	428	428	365	377	277	281	343	343	375	375	370	370
20_FS_Knox2_23	Pyrus calleryana	Tennessee	Knox	North Group	North Group B	35.9178	-84.1242	425	425	312	334	193	193	189	189	213	213	395	395	460	473	284	284	334	334	422	422	363	380	279	279	341	341	373	373	369	369
20_FS_Knox2_24	Pyrus calleryana	Tennessee	Knox	North Group	North Group B	35.9177	-84.1241	424	424	312	312	188	193	193	193	206	213	404	451	446	473	289	303	307	334	432	432	363	376	280	280	341	341	365	365	370	370
20_FS_Knox2_25	Pyrus calleryana	Tennessee	Knox	North Group	North Group B	35.9174	-84.1238	420	420	318	338	188	193	185	185	206	206	406	406	472	472	286	292	334	334	424	424	377	377	282	282	342	342	375	375	371	371
20_FS_Knox2_26	Pyrus calleryana	Tennessee	Knox	North Group	North Group B	35.9174	-84.1237	425	425	315	319	193	202	0	0	202	202	406	452	472	472	283	283	336	336	422	422	366	378	281	281	343	343	367	367	372	372
20_FS_Knox2_27	Pyrus calleryana	Tennessee	Knox	North Group	North Group B	35.9171	-84.1234	424	424	318	318	196	203	195	195	246	246	398	420	469	475	288	288	338	338	425	425	368	380	277	277	345	345	377	377	373	373
20_FS_Knox2_28	Pyrus calleryana	Tennessee	Knox	North Group	North Group B	35.917	-84.1233	427	427	316	316	197	197	193	193	208	223	404	423	462	475	286	286	338	346	430	430	379	379	277	277	344	344	377	377	373	373
20_FS_Knox2_29	Pyrus calleryana	Tennessee	Knox	North Group	North Group B	35.9169	-84.1232	425	425	313	319	195	202	192	192	206	214	419	433	472	472	278	291	309	335	422	422	365	378	281	285	350	350	375	375	371	371
20_FS_Knox2_30	Pyrus calleryana	Tennessee	Knox	North Group	North Group B	35.9168	-84.123	425	425	311	317	192	197	203	203	205	205	398	418	468	473	286	286	335	335	423	423	378	378	281	281	343	343	363	370	371	371
19_FS_JF_2	Pyrus calleryana	Tennessee	Jefferson	North Group	North Group C	36.1273	-83.4715	425	425	313	317	194	200	190	203	208	208	407	407	445	445	289	289	308	335	423	423	365	378	277	277	342	342	376	376	371	371
19_FS_JF_3	Pyrus calleryana	Tennessee	Jefferson	North Group	North Group C	36.1274	-83.4715	421	421	311	311	191	191	190	202	224	224	398	398	444	444	290	290	308	335	0	0	365	365	281	285	343	343	376	376	370	370
19_FS_JF_4	Pyrus calleryana	Tennessee	Jefferson	North Group	North Group C	36.1275	-83.4715	424	424	312	316	193	200	190	202	247	247	405	409	443	443	287	287	307	334	422	422	366	380	276	280	343	343	374	374	370	370
19_FS_JF_5	Pyrus calleryana	Tennessee	Jefferson	North Group	North Group C	36.1275	-83.4714	421	421	316	316	191	191	201	201	223	223	406	406	443	472	288	288	335	335	421	421	367	379	280	285	345	345	352	359	373	373
19_FS_JF_6	Pyrus calleryana	Tennessee	Jefferson	North Group	North Group C	36.1278	-83.4713	425	425	310	310	201	201	190	190	206	215	409	409	443	468	282	282	335	340	422	422	377	377	277	280	343	343	372	372	371	371
19_FS_JF_7	Pyrus calleryana	Tennessee	Jefferson	North Group	North Group C	36.128	-83.4712	0	0	318	318	189	203	191	191	208	208	417	417	444	444	289	289	308	335	422	422	381	381	277	277	343	343	377	377	370	370
19_FS_JF_8	Pyrus calleryana	Tennessee	Jefferson	North Group	North Group C	36.128	-83.4712	426	426	314	319	195	202	192	204	208	208	0	0	472	472	285	285	308	335	422	422	366	377	282	286	343	343	363	375	371	371
19_FS_JF_9	Pyrus calleryana	Tennessee	Jefferson	North Group	North Group C	36.1281	-83.4712	421	421	315	319	193	203	193	193	248	248	398	421	445	471	285	290	309	337	424	424	376	382	277	282	345	345	376	376	374	374
19_FS_JF_11	Pyrus calleryana	Tennessee	Jefferson	North Group	North Group C	36.1279	-83.4702	0	0	315	315	205	205	194	207	208	208	405	405	476	476	288	288	338	338	425	425	366	366	278	282	346	346	359	359	373	373
19_FS_JF_14	Pyrus calleryana	Tennessee	Jefferson	North Group	North Group C	36.128	-83.4702	426	431	312	312	204	204	196	196	225	225	410	410	474	474	291	291	310	337	424	435	384	384	281	281	345	345	366	375	374	374
19_FS_JF_15	Pyrus calleryana	Tennessee	Jefferson	North Group	North Group C	36.128	-83.4702	422	422	312	312	193	193	204	204	223	223	405	410	447	471	291	291	337	337	0	0	367	382	277	277	344	344	378	378	373	373
19_FS_JF_16	Pyrus calleryana	Tennessee	Jefferson	North Group	North Group C	36.1282	-83.4702	424	424	311	318	192	192	191	203	208	208	408	408	474	474	286	286	308	335	423	423	366	381	286	286	343	343	363	375	371	371
19_FS_JF_17	Pyrus calleryana	Tennessee	Jefferson	North Group	North Group C	36.1282	-83.4703	424	424	317	323	194	197	194	202	224	224	401	401	463	463	280	289	335	342	422	422	365	381	281	281	342	342	375	375	370	370
19_FS_JF_18	Pyrus calleryana	Tennessee	Jefferson	North Group	North Group C	36.1284	-83.4704	424	424	311	311	192	192	190	190	224	224	409	409	473	473	290	290	308	334	423	423	365	365	277	282	342	342	377	377	370	370
20_FS_JF_19	Pyrus calleryana	Tennessee	Jefferson	North Group	North Group C	36.1282	-83.4705	0	0	317	317	202	202	190	190	208	208	0	0	470	470	290	290	335	335	421	421	366	366	286	286	343	343	377	377	371	371
20_FS_JF_20	Pyrus calleryana	Tennessee	Jefferson	North Group	North Group C	36.1282	-83.4707	424	424	317	317	194	194	202	202	208	224	398	418	472	472	287	294	335	335	426	426	365	378	285	285	342	342	336	336	371	371
20_FS_JF_21	Pyrus calleryana	Tennessee	Jefferson	North Group	North Group C	36.1282	-83.4708	425	425	317	317	194	194	203	203	208	223	398	419	473	473	287	294	335	335	426	426	365	379	285	285	342	342	337	337	371	371
20_FS_JF_22	Pyrus calleryana	Tennessee	Jefferson	North Group	North Group C	36.1282	-83.4708	422	422	313	313	193	193	191	203	208	208	405	405	447	475	287	287	335	335	423	423	366	378	281	286	344	344	363	370	371	371
20_FS_JF_23	Pyrus calleryana	Tennessee	Jefferson	North Group	North Group C	36.1282	-83.4709	421	421	313	313	193	193	192	204	208	208	0	0	447	447	288	288	335	335	0	0	367	367	282	286	344	344	361	361	372	372
20_FS_JF_24	Pyrus calleryana	Tennessee	Jefferson	North Group	North Group C	36.1282	-83.471	426	431	315	319	188	188	193	193	223	223	394	394	473	473	285	290	338	338	0	0	367	367	278	282	345	345	370	370	372	372
20_FS_JF_25	Pyrus calleryana	Tennessee	Jefferson	North Group	North Group C	36.1282	-83.471	0	0	316	320	196	204	194	194	208	208	405	405	447	476	287	287	310	339	0	0	369	381	278	282	346	346	353	361	375	375
20_FS_JF_26	Pyrus calleryana	Tennessee	Jefferson	North Group	North Group C	36.1283	-83.471	426	426	314	314	194	194	193	193	208	208	400	400	447	447	288	288	338	338	423	423	369	384	278	282	346	346	352	352	375	375
20_FS_JF_27	Pyrus calleryana	Tennessee	Jefferson	North Group	North Group C	36.1284	-83.4709	426	426	318	318	192	192	205	205	207	207	0	0	445	475	288	288	336	336	421	421	379	379	282	286	345	345	377	377	374	374
20_FS_JF_28	Pyrus calleryana	Tennessee	Jefferson	North Group	North Group C	36.1284	-83.471	429	429	317	317	194	201	205	205	224	224	404	404	446	471	290	290	308	335	0	0	366	378	278	281	344	344	377	377	372	372
20_FS_JF_29	Pyrus calleryana	Tennessee	Jefferson	North Group	North Group C	36.1284	-83.471	422	422	311	311	192	192	192	192	206	211	406	440	474	474	286	286	335	335	433	433	375	375	282	282	342	342	373	373	372	372
20_FS_JF_30	Pyrus calleryana	Tennessee	Jefferson	North Group	North Group C	36.1279	-83.4705	425	425	311	311	192	192	193	193	208	208	405	405	474	474	288	288	335	335	422	422	366	378	277	277	344	344	378	378	371	371
20_FS_JF_31	Pyrus calleryana	Tennessee	Jefferson	North Group	North Group C	36.1279	-83.4706	424	424	310	310	191	191	194	206	247	247	404	409	445	473	287	287	334	334	422	422	365	378	277	281	343	343	376	376	370	370
20_FS_JF_32	Pyrus calleryana	Tennessee	Jefferson	North Group	North Group C	36.1278	-83.4705	423	423	313	322	194	197	205	205	246	246	418	418	470	470	280	289	335	342	422	422	366	381	280	285	342	342	375	375	370	370
20_FS_JF_33	Pyrus calleryana	Tennessee	Jefferson	North Group	North Group C	36.1277	-83.4706	0	0	317	317	194	201	193	193	208	208	398	398	446	446	287	287	308	335	423	423	380	380	277	281	343	343	352	360	371	371
20_FS_JF_34	Pyrus calleryana	Tennessee	Jefferson	North Group	North Group C	36.1275	-83.4706	425	425	311	318	203	203	205	205	208	208	418	418	444	444	289	289	308	335	423	423	365	378	281	286	343	343	377	377	371	371
19_PC_GA1_1	Pyrus calleryana	Georgia	Oconee	South Group	South Group A	33.7842	-83.3914	417	417	307	307	192	198	185	185	248	248	403	403	466	472	291	302	302	337	423	423	367	379	279	279	344	355	365	365	371	371
19_PC_GA1_2	Pyrus calleryana	Georgia	Clarke	South Group	South Group A	33.9642	-83.4478	418	418	305	310	199	199	190	190	225	225	414	414	471	471	288	288	336	336	426	426	375	388	280	280	349	349	360	360	373	373
19_PC_GA1_3	Pyrus calleryana	Georgia	Clarke	South Group	South Group A	33.9694	-83.4389	419	419	304	304	193	198	203	203	201	201	398	398	447	474	280	280	0	0	0	0	377	377	281	286	345	345	0	0	372	372
19_PC_GA1_4	Pyrus calleryana	Georgia	Clarke	South Group	South Group A	33.9697	-83.4356	417	417	302	309	200	203	187	187	241	241	393	393	459	473	282	289	342	342	422	422	373	373	279	279	346	346	375	375	361	371
19_PC_GA1_5	Pyrus calleryana	Georgia	Clarke	South Group	South Group A	33.9697	-83.4381	415	415	303	326	194	194	200	200	218	218	412	412	470	470	263	288	343	343	423	423	361	361	279	279	343	343	366	366	370	370
19_PC_GA1_6	Pyrus calleryana	Georgia	Clarke	South Group	South Group A	33.9703	-83.4394	416	416	308	308	193	193	185	185	200	218	418	418	447	471	287	287	302	337	424	424	374	374	280	285	352	352	364	364	370	370
19_PC_GA1_7	Pyrus calleryana	Georgia	Oconee	South Group	South Group A	33.9156	-83.4353	415	415	304	309	192	192	182	203	200	223	393	398	471	479	283	287	303	337	424	424	362	376	283	283	344	344	358	358	369	369
19_PC_GA1_8	Pyrus calleryana	Georgia	Clarke	South Group	South Group A	33.9422	-83.4442	417	417	303	303	193	193	192	192	205	205	408	418	468	468	285	285	336	336	420	420	375	375	283	283	339	339	357	357	371	371
19_PC_GA1_9	Pyrus calleryana	Georgia	Clarke	South Group	South Group A	33.9428	-83.4422	418	418	309	309	193	193	190	190	205	205	402	402	443	467	280	287	337	343	429	429	376	376	281	281	344	344	350	358	371	371
19_PC_GA1_10	Pyrus calleryana	Georgia	Clarke	South Group	South Group A	33.9028	-83.3698	412	412	304	309	187	187	186	186	201	219	395	395	443	468	279	292	308	342	424	424	373	373	282	282	343	343	362	362	370	370
19_PC_GA1_11	Pyrus calleryana	Georgia	Clarke	South Group	South Group A	33.9029	-83.3715	416	416	309	331	194	194	192	192	202	202	407	414	469	469	282	282	337	337	431	431	376	376	278	278	344	344	361	361	371	371
19_PC_GA1_12	Pyrus calleryana	Georgia	Oconee	South Group	South Group A	33.8742	-83.5475	420	420	309	309	193	193	204	204	207	207	401	418	471	471	292	301	303	338	424	424	365	365	280	280	355	355	367	367	373	373
19_PC_GA1_13	Pyrus calleryana	Georgia	Oconee	South Group	South Group A	33.8714	-83.5459	422	422	310	325	189	193	186	186	208	208	395	399	470	470	287	300	338	344	422	422	368	379	279	279	345	353	365	365	371	371
19_PC_GA1_14	Pyrus calleryana	Georgia	Oconee	South Group	South Group A	33.8273	-83.5467	414	414	302	308	193	199	189	202	205	223	398	416	471	471	286	299	336	343	422	422	366	378	279	279	344	355	363	363	370	370
19_PC_GA1_15	Pyrus calleryana	Georgia	Oconee	South Group	South Group A	33.8683	-83.5453	414	414	308	315	193	196	201	201	203	203	391	391	471	471	285	285	336	342	423	423	375	375	279	279	344	344	357	361	370	370
19_PC_GA1_16	Pyrus calleryana	Georgia	Oconee	South Group	South Group A	33.8678	-83.5453	417	417	302	302	193	204	189	189	220	220	406	437	472	472	284	284	302	337	423	423	373	379	276	280	346	346	362	362	372	372
19_PC_GA1_17	Pyrus calleryana	Georgia	Oconee	South Group	South Group A	33.8661	-83.5467	416	416	307	307	193	204	182	182	202	202	394	417	463	473	276	288	302	337	430	430	363	379	280	280	344	344	365	365	371	371
19_PC_GA1_18	Pyrus calleryana	Georgia	Oconee	South Group	South Group A	33.7891	-83.3937	417	417	305	305	193	202	180	200	202	202	399	404	444	471	287	287	303	337	423	423	362	375	279	279	342	342	358	365	370	370
19_PC_GA1_19	Pyrus calleryana	Georgia	Oconee	South Group	South Group A	33.7887	-83.392	415	415	302	309	193	193	180	180	202	220	406	416	472	472	289	299	303	337	424	424	362	378	279	279	355	355	363	363	370	370
19_PC_GA1_20	Pyrus calleryana	Georgia	Oconee	South Group	South Group A	33.7889	-83.3919	415	415	308	315	198	198	180	180	202	202	399	416	471	471	288	299	302	337	423	423	362	376	279	279	344	353	364	364	370	370
20_FS_SBG_1	Pyrus calleryana	Georgia	Oconee	South Group	South Group A	33.9026	-83.3714	414	414	300	300	193	198	188	188	200	200	405	414	468	468	284	284	336	336	421	421	373	373	280	284	340	340	357	357	369	369
20_FS_SBG_2	Pyrus calleryana	Georgia	Oconee	South Group	South Group A	33.9025	-83.3717	408	408	303	303	189	189	187	187	202	202	398	398	444	469	279	279	339	339	423	423	380	380	275	275	343	343	351	362	372	372
20_FS_SBG_3	Pyrus calleryana	Georgia	Oconee	South Group	South Group A	33.9027	-83.3714	422	422	304	312	190	194	192	192	205	205	400	400	446	462	285	285	311	344	424	424	367	380	285	285	345	353	359	359	374	374
20_FS_WT_1	Pyrus calleryana	Georgia	Oconee	South Group	South Group A	33.8747	-83.4473	418	418	302	302	196	202	188	188	0	0	403	403	446	474	288	288	336	336	414	414	378	378	281	285	345	345	366	366	371	371
20_FS_WT_2	Pyrus calleryana	Georgia	Oconee	South Group	South Group A	33.8741	-83.4477	0	0	309	309	193	193	192	192	202	202	397	401	474	474	286	286	0	0	0	0	366	366	277	281	345	345	0	0	371	371
20_FS_WT_4	Pyrus calleryana	Georgia	Oconee	South Group	South Group A	33.874	-83.4475	418	418	301	301	189	203	186	186	218	218	406	406	446	470	289	289	337	337	423	423	365	376	277	280	345	345	366	366	370	370
20_FS_WT_5	Pyrus calleryana	Georgia	Oconee	South Group	South Group A	33.8737	-83.4475	421	421	302	302	188	203	188	188	0	0	401	401	468	474	285	300	338	338	422	422	365	365	280	280	345	345	367	367	370	370
20_FS_WT_6	Pyrus calleryana	Georgia	Oconee	South Group	South Group A	33.8738	-83.4467	419	419	308	308	204	204	186	186	218	218	406	406	444	474	286	286	338	338	425	425	365	365	276	280	346	346	359	359	370	370
20_FS_WT_7	Pyrus calleryana	Georgia	Oconee	South Group	South Group A	33.8739	-83.4468	417	417	304	309	195	202	187	187	241	241	394	415	444	472	287	287	337	337	0	0	365	376	277	281	346	346	366	366	370	370
19_PC_GA3_1	Pyrus calleryana	Georgia	Morgan	South Group	South Group B	33.5648	-83.4771	420	420	302	309	193	199	187	203	216	242	393	405	444	463	283	288	301	336	426	426	361	378	279	279	344	344	366	366	369	369
19_PC_GA3_2	Pyrus calleryana	Georgia	Morgan	South Group	South Group B	33.5648	-83.4763	0	0	303	310	193	203	203	203	207	207	398	409	472	472	285	285	0	0	0	0	364	364	281	281	339	339	366	366	371	371
19_PC_GA3_3	Pyrus calleryana	Georgia	Morgan	South Group	South Group B	33.5648	-83.4764	418	418	302	310	193	203	188	201	203	203	394	405	470	470	285	290	302	337	423	423	367	383	279	279	345	345	350	358	371	371
19_PC_GA3_4	Pyrus calleryana	Georgia	Morgan	South Group	South Group B	33.5648	-83.4764	419	419	305	310	196	202	188	188	204	204	395	416	444	475	285	285	0	0	422	422	369	381	277	281	345	345	367	367	367	367
19_PC_GA3_5	Pyrus calleryana	Georgia	Morgan	South Group	South Group B	33.5648	-83.477	420	420	310	310	194	194	192	207	208	223	396	408	470	470	286	286	304	339	422	422	366	382	280	286	345	345	370	370	373	373
19_PC_GA3_6	Pyrus calleryana	Georgia	Morgan	South Group	South Group B	33.5649	-83.4765	421	421	302	309	194	194	192	192	217	217	408	408	474	474	286	286	339	339	421	421	377	377	277	282	345	345	354	367	371	371
19_PC_GA3_7	Pyrus calleryana	Georgia	Morgan	South Group	South Group B	33.5649	-83.4765	417	417	303	303	193	193	205	205	205	205	408	417	462	473	287	287	303	336	423	423	367	379	279	279	345	345	367	367	371	371
19_PC_GA3_8	Pyrus calleryana	Georgia	Morgan	South Group	South Group B	33.565	-83.4766	417	417	309	309	192	192	188	188	202	202	395	414	463	473	293	293	303	337	423	433	368	368	277	280	345	356	366	366	371	371
19_PC_GA3_10	Pyrus calleryana	Georgia	Morgan	South Group	South Group B	33.5648	-83.4769	416	416	308	308	189	204	180	180	227	246	399	403	471	471	287	287	303	337	423	423	367	378	278	278	344	344	363	363	370	370
19_PC_GA7_1	Pyrus calleryana	Georgia	Rockdale	South Group	South Group B	33.6706	-83.9835	421	421	313	313	195	195	185	185	217	217	401	401	472	472	282	282	343	343	422	422	378	378	277	282	343	343	324	324	373	373
19_PC_GA7_2	Pyrus calleryana	Georgia	Rockdale	South Group	South Group B	33.6718	-83.983	0	0	303	310	194	194	191	191	206	206	409	409	474	481	279	279	0	0	421	421	374	380	277	281	344	344	357	357	372	372
19_PC_GA7_3	Pyrus calleryana	Georgia	Rockdale	South Group	South Group B	33.6708	-83.9839	0	0	303	303	195	203	203	203	204	204	399	403	445	470	287	287	337	337	422	422	368	379	277	281	345	345	352	365	370	370
19_PC_GA7_4	Pyrus calleryana	Georgia	Rockdale	South Group	South Group B	33.6709	-83.9839	421	421	303	303	189	204	204	204	247	247	409	416	472	472	290	290	336	336	421	421	367	383	281	286	346	346	369	369	374	374
19_PC_GA7_5	Pyrus calleryana	Georgia	Rockdale	South Group	South Group B	33.6716	-83.9831	421	421	310	318	193	204	192	203	206	206	395	442	461	461	287	287	331	338	422	422	378	378	280	286	344	344	358	358	372	372
19_PC_GA7_6	Pyrus calleryana	Georgia	Rockdale	South Group	South Group B	33.6707	-83.9831	417	417	303	310	193	211	185	202	220	245	394	398	470	470	290	301	336	342	429	429	378	378	276	280	346	356	364	364	371	371
19_PC_GA7_7	Pyrus calleryana	Georgia	Rockdale	South Group	South Group B	33.6719	-83.9826	417	417	302	309	193	193	188	188	203	203	0	0	475	475	288	288	337	337	0	0	0	0	285	285	338	338	367	367	371	371
19_PC_GA7_8	Pyrus calleryana	Georgia	Rockdale	South Group	South Group B	33.6709	-83.9829	418	418	308	308	194	194	193	193	202	202	397	402	444	473	286	286	338	338	422	422	365	376	277	281	345	345	365	365	371	371
19_PC_GA7_9	Pyrus calleryana	Georgia	Rockdale	South Group	South Group B	33.6711	-83.9832	421	421	300	300	188	193	187	187	202	202	0	0	463	463	288	288	338	338	424	424	372	372	280	285	344	344	365	365	370	370
19_PC_GA7_10	Pyrus calleryana	Georgia	Rockdale	South Group	South Group B	33.6712	-83.9832	421	421	308	308	193	193	199	199	202	202	405	405	444	468	287	287	303	337	424	424	378	378	279	279	345	345	367	367	370	370
20_FS_RT_1	Pyrus calleryana	Georgia	Morgan	South Group	South Group B	33.6205	-83.612	417	417	300	300	193	193	185	185	202	202	417	417	444	468	282	288	302	337	422	422	375	375	277	281	345	345	365	365	370	370
20_FS_RT_3	Pyrus calleryana	Georgia	Morgan	South Group	South Group B	33.6206	-83.612	0	0	304	304	194	194	192	192	207	207	397	397	0	0	285	285	0	0	0	0	369	385	283	283	339	339	0	0	372	372
20_FS_RT_4	Pyrus calleryana	Georgia	Morgan	South Group	South Group B	33.6206	-83.6171	423	423	0	0	188	203	192	192	222	222	402	402	446	471	289	289	0	0	0	0	367	382	281	281	339	339	350	358	374	374
20_FS_RT_5	Pyrus calleryana	Georgia	Morgan	South Group	South Group B	33.6204	-83.6119	419	419	302	302	189	193	205	205	246	246	397	418	471	471	287	287	303	337	422	422	370	384	281	286	345	345	354	367	373	373
20_FS_RT_6	Pyrus calleryana	Georgia	Morgan	South Group	South Group B	33.6704	-83.6122	419	419	303	310	193	193	190	190	244	244	408	415	445	474	287	287	337	337	422	422	368	380	281	286	345	345	367	367	373	373
20_FS_RT_7	Pyrus calleryana	Georgia	Morgan	South Group	South Group B	33.6204	-83.6121	419	419	308	308	188	203	188	188	203	203	395	399	444	473	286	286	302	336	422	422	366	377	276	281	345	345	350	363	371	371
20_FS_RT_8	Pyrus calleryana	Georgia	Morgan	South Group	South Group B	33.6203	-83.612	406	406	309	309	193	193	192	192	224	224	393	397	445	468	289	289	336	336	420	420	370	370	274	274	339	339	351	358	371	371
20_FS_RT_9	Pyrus calleryana	Georgia	Morgan	South Group	South Group B	33.6203	-83.6122	418	418	309	323	203	203	187	187	0	0	397	404	443	443	288	288	304	338	422	422	375	375	280	280	339	339	361	361	0	0
20_FS_RT_10	Pyrus calleryana	Georgia	Morgan	South Group	South Group B	33.6203	-83.6119	418	418	302	309	196	203	187	187	218	218	407	414	445	469	288	288	303	337	422	422	363	374	277	280	344	344	367	367	374	374
20_FS_RT_11	Pyrus calleryana	Georgia	Morgan	South Group	South Group B	33.6202	-83.612	0	0	308	308	188	193	192	192	223	223	394	394	474	474	288	288	338	338	0	0	363	363	277	281	345	345	366	366	370	370
19_PC_GA4_1	Pyrus calleryana	Georgia	Franklin	South Group	South Group C	34.4392	-83.1339	421	421	303	303	203	203	193	193	212	212	394	399	474	474	290	290	336	342	423	423	362	362	281	281	344	344	366	366	371	371
19_PC_GA4_2	Pyrus calleryana	Georgia	Franklin	South Group	South Group C	34.4399	-83.1326	422	422	303	303	194	194	203	203	0	0	416	416	464	476	286	286	337	337	421	421	363	375	281	285	344	344	366	366	371	371
19_PC_GA4_3	Pyrus calleryana	Georgia	Franklin	South Group	South Group C	34.4391	-83.134	0	0	307	307	194	194	189	189	203	203	398	398	0	0	284	295	310	310	0	0	369	376	278	278	338	346	0	0	0	0
19_PC_GA4_4	Pyrus calleryana	Georgia	Franklin	South Group	South Group C	34.439	-83.134	0	0	305	305	189	198	193	193	0	0	0	0	468	468	286	286	343	343	0	0	359	359	283	283	338	338	368	368	373	373
19_PC_GA4_5	Pyrus calleryana	Georgia	Franklin	South Group	South Group C	34.439	-83.1336	421	421	305	324	193	196	185	185	212	212	409	434	472	480	292	292	333	339	421	421	364	376	280	285	344	344	366	366	371	371
19_PC_GA4_6	Pyrus calleryana	Georgia	Franklin	South Group	South Group C	34.4389	-83.1337	419	419	302	302	192	193	203	203	217	217	397	397	475	475	286	286	336	336	421	421	365	365	280	280	344	344	367	367	372	372
19_PC_GA4_7	Pyrus calleryana	Georgia	Franklin	South Group	South Group C	34.4382	-83.1336	0	0	304	304	188	188	203	203	205	205	0	0	477	477	286	286	0	0	0	0	380	380	286	286	332	339	0	0	381	381
19_PC_GA4_9	Pyrus calleryana	Georgia	Franklin	South Group	South Group C	34.4389	-83.1334	421	421	304	304	188	203	204	204	207	207	437	437	444	476	288	288	0	0	413	413	365	365	277	277	0	0	360	360	373	373
19_PC_GA4_10	Pyrus calleryana	Georgia	Franklin	South Group	South Group C	34.4389	-83.1334	419	419	306	306	188	197	191	191	203	215	0	0	0	0	294	294	332	332	0	0	368	368	281	281	338	338	367	367	374	374
19_PC_SC3_2	Pyrus calleryana	South Carolina	Pendleton	South Group	South Group C	34.6374	-82.7739	421	421	302	302	202	202	192	192	0	0	396	396	443	465	289	301	0	0	422	422	364	382	281	281	335	335	358	358	372	372
19_PC_SC3_3	Pyrus calleryana	South Carolina	Pendleton	South Group	South Group C	34.6376	-82.7738	420	420	302	309	190	196	192	205	222	222	400	400	463	474	281	288	305	340	422	422	362	362	276	281	350	350	365	365	371	371
19_PC_SC3_4	Pyrus calleryana	South Carolina	Pendleton	South Group	South Group C	34.6377	-82.7741	420	420	303	303	194	194	192	192	206	206	400	400	447	474	285	285	303	337	422	422	363	375	276	280	344	344	351	364	369	369
19_PC_SC3_5	Pyrus calleryana	South Carolina	Pendleton	South Group	South Group C	34.6376	-82.774	416	416	301	301	193	206	186	186	196	202	393	402	444	474	285	285	344	344	423	423	370	377	278	278	345	357	362	362	369	369
19_PC_SC3_6	Pyrus calleryana	South Carolina	Pendleton	South Group	South Group C	34.6378	-82.7737	413	413	300	300	194	194	187	187	218	222	408	408	445	472	282	282	304	339	427	427	359	359	279	284	343	343	355	355	370	389
19_PC_SC3_7	Pyrus calleryana	South Carolina	Pendleton	South Group	South Group C	34.6378	-82.7736	416	416	304	308	195	202	187	187	218	218	405	413	444	468	285	285	303	338	424	424	361	373	275	279	343	343	362	362	369	369
19_PC_SC3_8	Pyrus calleryana	South Carolina	Pendleton	South Group	South Group C	34.6589	-82.5078	414	414	308	308	192	192	189	189	203	208	406	441	446	472	289	300	336	342	430	430	375	375	279	279	345	345	364	364	371	371
19_PC_SC3_9	Pyrus calleryana	South Carolina	Pendleton	South Group	South Group C	34.6379	-82.7735	414	414	307	307	192	192	189	189	223	245	390	390	443	471	285	285	302	337	423	423	377	377	278	278	344	344	362	362	371	371
19_PC_SC3_10	Pyrus calleryana	South Carolina	Pendleton	South Group	South Group C	34.6379	-82.7735	416	416	305	310	193	193	192	205	224	224	398	404	467	467	290	290	304	339	422	422	365	376	275	280	344	344	366	366	372	372
19_PC_SC4_1	Pyrus calleryana	South Carolina	Westminster	South Group	South Group C	34.549	-82.9783	415	415	309	309	193	193	190	190	201	201	400	437	470	470	284	289	304	339	422	422	374	374	279	279	344	344	365	365	373	373
19_PC_SC4_2	Pyrus calleryana	South Carolina	Westminster	South Group	South Group C	34.5494	-82.9781	415	415	306	306	193	204	181	193	203	203	405	436	469	469	281	281	336	345	427	427	371	371	278	278	343	343	363	363	372	372
19_PC_SC4_3	Pyrus calleryana	South Carolina	Westminster	South Group	South Group C	34.5494	-82.9784	414	414	300	308	193	204	180	180	242	242	404	435	444	472	284	284	302	337	423	423	372	372	277	277	344	344	357	362	372	372
19_PC_SC4_4	Pyrus calleryana	South Carolina	Westminster	South Group	South Group C	34.549	-82.9784	413	413	300	308	193	193	200	200	202	217	391	396	445	472	283	283	302	337	421	421	361	374	280	284	344	344	350	362	369	369
19_PC_SC4_5	Pyrus calleryana	South Carolina	Westminster	South Group	South Group C	34.5489	-82.9785	417	417	310	315	195	202	193	193	202	202	402	402	467	467	284	284	311	339	420	420	375	375	279	279	344	344	364	364	372	372
19_PC_SC4_6	Pyrus calleryana	South Carolina	Westminster	South Group	South Group C	34.5489	-82.9786	413	413	306	306	189	193	187	201	203	218	397	402	468	468	283	283	303	337	422	422	360	372	279	283	344	344	350	362	368	368
19_PC_SC4_7	Pyrus calleryana	South Carolina	Westminster	South Group	South Group C	34.5488	-82.9784	411	411	303	331	193	193	180	186	214	220	432	432	468	468	282	282	305	337	422	422	358	358	278	278	350	350	361	361	370	370
19_PC_SC4_8	Pyrus calleryana	South Carolina	Westminster	South Group	South Group C	34.5494	-82.9785	418	418	304	309	193	193	192	206	203	203	400	405	471	471	285	285	303	338	423	423	362	375	279	285	344	344	363	363	370	370
19_PC_SC4_9	Pyrus calleryana	South Carolina	Westminster	South Group	South Group C	34.5498	-82.978	413	413	304	309	193	193	181	193	203	203	399	404	470	470	283	288	306	311	422	422	371	371	278	278	344	344	364	364	373	373
19_PC_SC4_10	Pyrus calleryana	South Carolina	Westminster	South Group	South Group C	34.5496	-82.9781	417	417	304	311	194	204	192	192	208	208	393	437	443	471	285	289	307	342	422	422	374	381	279	279	343	343	359	359	371	371
0a: Samples that failed to amplify in the given microsatellite loci (missing data)

## Sheet: Suppl. Table 2
Supplementary Table 2. Obstruct analysis for trees genotyped in the Pyrus calleryana dataset.
	When k = 2
Overall R2 for the dataset	0.88±2.28E-16***a
R2 without predefined population "North Group A"	0.86±2.28E-16***
R2 without predefined population "North Group B"	0.88±2.28E-16***
R2 without predefined population "North Group C"	0.85±1.14E-16***
R2 without predefined population "South Group A"	0.87±2.28E-16***
R2 without predefined population "South Group B"	0.91±1.14E-16***
R2 without predefined population "South Group C"	0.88±2.28E-16***
R2 without inferred population RED	0.88±2.28E-16***
R2 without inferred population BLUE	0.88±2.28E-16***
a***: Significant at P < 0.0001; RED and PURPLE are the inferred population colors indicating the inferred clusters using STRUCTURE for K = 2 across 20 independent Markov chains.

## Sheet: Suppl. Table 3
Supplementary Table 3. BOTTLENECK analyses for North and South groups of trees genotyped in the Pyrus calleryana dataset.
			T.P.M.a			S.M.M.
Parameter	Group		Result	Ho	P	Result	Ho	P
Sign Test	North		14/1***	8.82	4e-05	14/1***	8.8	4e-05
	South		11/4*	8.84	0.01	12/3**	8.83	0.003
Standardized Differences Test	North		***	-6.3	0	***	-9.06	0
	South		***	-6.37	0	***	-8.95	0
Wilcoxon Test	North	P (1T Hdef):	***	na	8e-05	***	na	3e-05
		P (1T Hexc):	ns	na	0.99995	ns	na	0.99998
		P (2T Hdef&exc):	**	na	0.00015	***	na	6e-05
	South	P (1T Hdef):	**	na	0.00513	**	na	0.0005
		P (1T Hexc):	ns	na	0.99582	ns	na	0.99962
		P (2T Hdef&exc):	*	na	0.01025	**	na	0.00101
Mode Shift	North	Not shifted (normal L-shaped distribution)
	South	Not shifted (normal L-shaped distribution)
aT.P.M.: Two-phase mutation model; S.M.M.: Stepwise mutation model; Significance of heterozygosity excess (Hexc)/heterozygosity deficiency (Hdef) for each group, calculate using 1-tailed (1T) or two-tailed (2t) tests; Result: Number of loci with Hdef over Hexc or significance level of the Result; Ho: (null-hypothesis) Expected number of loci with Hexc. The mutation model was assessed using 10,000…

## Sheet: Suppl. Table 4
Supplementary Table 4. Bias and precision on DIYABC parameter estimation analysis of trees genotyped in the Pyrus calleryana dataset.
		NOrigin Group	NNorth Group	NSouth Group	t1	t2	µmic1
RMeanADa	Drawn from prior distributions	0.438	0.45	0.455	0.83	0.43	0.579
	95% Coverage	0.94	0.95	0.92	0.96	0.92	0.92
RMeanAD	Drawn from posterior distributions	1.35	1.56	2.17	1.447	0.775	0.606
	95% Coverage	0.79	0.76	0.89	0.99	0.8	0.83
aRMeanAD is the Relative mean absolute deviation, whereas 95% Coverage gives information about how much % of it was contained in 95% of simulated datasets, respectively. Only the genetic data generated by the analyses have been reported in the given table. NX: effective size of the given population; tX: estimated time since split (in generations); µmic1: overall mutation rate (in mutations per lo…

## Sheet: Suppl. Table 5
Supplementary Table 5. Confidence in scenario choice of the given Pyrus calleryana dataset using DIYABC.
	Direct approach	Logistic approach
Confidence globala	0.66	0.61
Confidence prior global	0.62	0.6
Confidence prior type I error	0.465	0.535
Confidence prior type II error	0.54	0.58
a Confidence global: posterior based error computation over all scenarios; Confidence prior global: prior based error computation over all scenarios; Confidence prior type I error: prior based error computation for scenario 2, discriminated with scenario 5; Confidence prior type II error: prior based error computation for scenario 5, discriminated with scenario 2.
